# Supplementary material for: Unveiling Key Genes and Unique Transcription Factors Involved in Secondary Cell Wall Formation in Pinus taeda
Source: Int J Mol Sci. 2024 Nov 3;25(21):11805. doi: 10.3390/ijms252111805 (PMC11545933; doi:10.3390/ijms252111805)
Supplement: Supplementary file 1 [file ijms-25-11805-s001.zip]

Archive with 1 entries (1 files):
- ijms-3224991-supplementary.pdf
